# Supplementary material for: Serosurvey of IgG Antibodies against Bartonella henselae and Rickettsia typhi in the Population of Attica, Greece
Source: Trop Med Infect Dis. 2020 Sep 16;5(3):145. doi: 10.3390/tropicalmed5030145 (PMC7559870; doi:10.3390/tropicalmed5030145)
Supplement: Supplementary file 1 [file tropicalmed-05-00145-s001.zip]

Archive with 1 entries (1 files):
- Supplementary data.xlsx
