# Supplementary material for: Serosurvey of IgG Antibodies against Bartonella henselae and Rickettsia typhi in the Population of Attica, Greece
Source: Trop Med Infect Dis. 2020 Sep 16;5(3):145. doi: 10.3390/tropicalmed5030145 (PMC7559870; doi:10.3390/tropicalmed5030145)
Supplement: Supplementary file 1 [file tropicalmed-05-00145-s001.zip › Supplementary data.xlsx]

## Sheet: Φύλλο1
AA	BARTONELLA HENSELAE TITRE	RICKETTSIA TYPHI TITRE	AGE (YEARS)	SEX	REGIONAL UNIT OF RESIDENCE	PROFESSION RELATED WITH OUTDOOR ACTIVITIES	GARDENING FARMING ACTIVITIES	PERCEPTION OF INSECT BITES, EXCLUDING MOSQUITOES	CONTACT WITH DOGS OR CATS	CONTACT ONLY WITH DOGS	CONTACT ONLY WITH CATS	CONTACT WITH DOGS & CATS	PRESENCE OF FLEAS ON THE ANIMAL	CONSISTENT FLEA CONTROL IN THE ANIMAL	PRESENCE OF FLEAS ON THE ANIMAL	DATE OF SAMPLING
2	<1:64	<1:40	68	1	EAST ATTICA	0		0	1	0	0	1	0	0	0	2017-07-18
3	1:512	1:40	49	0	EAST ATTICA	0		0	1	0	0	1	0	0	0	2017-07-18
4	<1:64	<1:40	33	0	CENTRAL ATHENS	0	0	0	1	1	0	0	0	1	0	2017-05-15
5	1:512	1:40	33	0	CENTRAL ATHENS	0		0	1	0	0	1	0	0	0	2017-05-12
6	<1:64	<1:40	53	1	CENTRAL ATHENS	0		0	1	1	0	0	0	0	0	2017-03-22
7	1:64	<1:40	17	0	CENTRAL ATHENS	0	0	0	0	0	0	0	0	0	0	2017-05-03
8	<1:64	<1:40	39	1	CENTRAL ATHENS	0		0	0	0	0	0	0	1	0	2017-04-24
9	<1:64	<1:40	58	1	SOUTH ATHENS	0	1	1	0	0	0	0				2017-12-14
10	<1:64	<1:40	61	0	CENTRAL ATHENS	0	1	1	1	0	0	1	0	1	0	2017-11-03
11	<1:64	<1:40	72	0	CENTRAL ATHENS	0	1	0	1	1	0	0	0	1	0	2017-11-04
12	1:64	<1:40	16	1	CENTRAL ATHENS	0	0	1	0	0	0	0				2017-11-04
13	<1:64	<1:40	23	0	CENTRAL ATHENS	0	0	0	1	1	0	0	0	0	0	2017-11-07
14	<1:64	<1:40	54	0	CENTRAL ATHENS	0	0	0	0	0	0	0				2018-05-16
15	<1:64	<1:40	45	0	CENTRAL ATHENS	0	0	0	1	0	1	0	0	0	0	2017-11-09
16	<1:64	<1:40	64	0	CENTRAL ATHENS	0	0	0	1	0	0	1	0	0	0	2017-11-20
17	<1:64	<1:40	36	1	SOUTH ATHENS	0	1	0	1	0	0	1	1	0	1	2017-11-20
18	<1:64	<1:40	89	0	SOUTH ATHENS	0	0	0	1	1	0	0	0	1	0	2017-11-24
19	<1:64	<1:40	9	0	SOUTH ATHENS	0	0	1	1	0	1	0	0	0	0	2017-11-29
20	<1:64	<1:40	37	0	SOUTH ATHENS	0	0	1	1	1	0	0	1	1	1	2017-12-06
21	<1:64	<1:40	54	0	CENTRAL ATHENS	0	0	0	1	0	0	1	0	1	0	2017-11-10
22	<1:64	<1:40	55	0	CENTRAL ATHENS	0	1	0	1	1	0	0	0	1	0	2017-11-11
23	<1:64	<1:40	19	0	CENTRAL ATHENS	0	0	0	1	1	0	0	0	1	0	2017-12-11
24	<1:64	<1:40	49	0	CENTRAL ATHENS	0	0	0	1	1	0	0	0	1	0	2017-12-11
25	<1:64	<1:40	36	0	CENTRAL ATHENS	0	0	1	0	0	0	0				2017-12-12
26	<1:64	<1:40	23	0	SOUTH ATHENS	0	0	1	1	1	0	0	0	0	0	2017-11-07
27	<1:64	<1:40	60	1	PIREAUS		1	0	1	0	0	1	1	0	1	2017-10-31
28	1:128	1:40	38	1	PIREAUS	0	0	0	0	0	0	0				2018-01-11
29	1:256	1:40	42	0	PIREAUS	0	0	0	0	0	0	0				2017-10-13
30	<1:64	<1:40	77	1	PIREAUS		0	0	0	0	0	0				2017-10-05
31	<1:64	<1:40	45	0	PIREAUS	0	1	0	1	0	0	1	0	1	0	2017-12-15
32	<1:64	<1:40	57	0	PIREAUS	0	1	0	0	0	0	0				2017-12-15
33	<1:64	<1:40	79	1	PIREAUS	0	1	0	0	0	0	0				2017-10-03
34	<1:64	<1:40	32	1	WEST ATHENS	0	0	1	0	0	0	0				2017-10-05
35	1:64	<1:40	38	0	PIREAUS	0	1	0	0	0	0	0				2017-10-05
36	1:512	1:80	35	0	PIREAUS	0	1	0	0	0	0	0				2017-10-05
37	<1:64	<1:40	41	0	CENTRAL ATHENS	0	0	1	1	1	0	0	0	1	0	2017-10-05
38	<1:64	<1:40	37	0	PIREAUS	0	0	1	0	0	0	0				2017-12-20
39	<1:64	<1:40	73	1	PIREAUS			0								2017-12-20
40	1:512	1:40	61	0	PIREAUS	0	1	0	1	1	0	0	0	1	0	2017-12-21
41	1:256	<1:40	53	1	CENTRAL ATHENS	0	0	0	0	0	0	0				2017-12-21
42	<1:64	<1:40	32	1	PIREAUS		0	0	1	1	0	0	0		0	2017-11-23
43	<1:64	<1:40	22	0	PIREAUS	0	0	1	0	0	0	0				2017-11-21
44	1:64	1:40	83	0	PIREAUS		1		1	0	1	0	1	0	1	2017-11-06
45	<1:64	<1:40	40	0	CENTRAL ATHENS	0	0	1	1	0	0	1	1	0	1	2017-11-03
46	1:64	<1:40	79	1	PIREAUS	0	0	0	0	0	0	0				2017-12-06
47	1:64	<1:40	77	0	PIREAUS	0		0	1	0	0	1	0	0	0	2017-12-07
48	1:128	<1:40	42	1	PIREAUS	0	1	0	0	0	0	0				2017-12-21
49.3333	1:64	<1:40	38	1	PIREAUS	1	1	0	1	0	0	1	1	0	1	2017-12-26
50	<1:64	<1:40	41	0	PIREAUS	0	0	1	1	0	0	1	1	1	1	2017-12-21
51	<1:64	<1:40	52	1	PIREAUS	0	1	0	1	0	0	1	0	0	0	2018-02-12
52	<1:64	<1:40	58	0	CENTRAL ATHENS	0	0	1	1	1	0	0	0	1	0	2017-10-11
53	<1:64	<1:40	60	1	SOUTH ATHENS	0	0	0	0	0	0	0				2017-12-28
54	<1:64	<1:40	39	0	PIREAUS	0	0	1	0	0	0	0				2017-12-28
55	<1:64	<1:40	76	1	PIREAUS	0	1	0	1	1	0	0	1	0	1	2017-10-01
56	1:64	<1:40	40	1	WEST ATHENS	0	0	1	1	1	0	0	0	0	0	2017-11-21
57	1:128	<1:40	40	1	PIREAUS	0	0	1	1	1	0	0	0	0	0	2017-10-31
58	1:128	<1:40	34	0	PIREAUS	0	1	0	1	0	1	0	0	1	0	2017-10-31
59	<1:64	<1:40	69	0	PIREAUS	0	0	1	1	1	0	0	0	1	0	2017-11-01
60	<1:64	<1:40	23	0	PIREAUS	0	0	0	1	1	0	0	0	1	0	2017-10-29
61	<1:64	<1:40	34	0	PIREAUS	0	1	0	0	0	0	0				2018-01-09
62	<1:64	<1:40	67	1	CENTRAL ATHENS	0	1	0	1	1	0	0	0	1	0	2017-11-13
63	<1:64	<1:40	57	1	NORTH ATHENS	0	0	0	0	0	0	0				2017-09-08
64	1:128	<1:40	51	1	CENTRAL ATHENS	0	0	0	0	0	0	0				2017-09-08
65	<1:64	<1:40	37	0	NORTH ATHENS	0	0	1	1	1	0	0	0	1	0	2017-09-06
66	1:64	<1:40	35	0	SOUTH ATHENS	0	0	1	1	1	0	0	0	1	0	2017-09-07
67	<1:64	<1:40	66	0	SOUTH ATHENS	0	0	1	1	0	0	1	0	1	0	2017-09-07
68	<1:64	<1:40	70	0	NORTH ATHENS	0	0	0	0	0	0	0				2017-09-07
69	<1:64	<1:40	67	1	NORTH ATHENS	0	1	0	0	0	0	0				2017-09-05
70	<1:64	<1:40	74	0	NORTH ATHENS	0	0	0	0	0	0	0				2017-09-05
71	<1:64	<1:40	58	1	NORTH ATHENS	0	0	1	1	0	0	1	1	0	1	2017-09-02
72	<1:64	<1:40	36	0	NORTH ATHENS	0	0	1	1	0	0	1	1	0	1	2017-09-01
73	<1:64	<1:40	73	1	NORTH ATHENS	0	0	0	0	0	0	0				2017-09-01
74	<1:64	<1:40	77	1	NORTH ATHENS	0	0	0	0	0	0	0				2017-08-31
75	<1:64	<1:40	37	0	NORTH ATHENS	0	0	1	0	0	0	0				2017-08-31
76	<1:64	<1:40	46	1	EAST ATTICA	0	1	0	1	0	0	1	1	1	1	2017-08-31
77	<1:64	<1:40	35	0	EAST ATTICA	0	1	0	1	0	0	1	1	1	1	2017-08-31
78	<1:64	<1:40	34	0	NORTH ATHENS	0	0	1	0	0	0	0				2017-08-30
79	<1:64	<1:40	58	1	CENTRAL ATHENS	0	0	0	0	0	0	0				2017-08-25
80	<1:64	<1:40	46	0	NORTH ATHENS	0	0	1	0	0	0	0				2017-08-24
81	<1:64	<1:40	61	0	NORTH ATHENS	0	1	0	1	1	0	0	0	1	0	2017-08-24
82	1:128	<1:40	59	0	NORTH ATHENS	0	0	1	1	1	0	0	0	1	0	2017-08-01
83	<1:64	<1:40	56	0	EAST ATTICA	0	0	1	0	0	0	0				2017-08-01
84	<1:64	<1:40	79	1	NORTH ATHENS	0	0	0	0	0	0	0				2017-07-28
85	<1:64	<1:40	88	0	NORTH ATHENS	0	0	0	0	0	0	0				2017-07-27
86	<1:64	<1:40	71	1	NORTH ATHENS	0	1	0	1	1	0	0	0	1	0	2017-07-26
87	<1:64	<1:40	64	0	NORTH ATHENS	0	1	0	0	0	0	0				2017-07-25
88	<1:64	1:40	51	1	NORTH ATHENS	1	0	0	1	1	0	0	1	0	1	2017-07-24
89	<1:64	<1:40	23	1	NORTH ATHENS	1	0	0	1	0	0	1	1	0	1	2017-07-24
90	<1:64	<1:40	51	0	NORTH ATHENS	0	1	0	1	1	0	0	1	1	1	2017-07-24
91	1:64	<1:40	35	0	CENTRAL ATHENS	0	0	1	1	0	1	0	1	1	1	2017-07-21
92	<1:64	<1:40	64	1	NORTH ATHENS	0	0	1	1	0	0	1	1	0	1	2017-07-18
93	<1:64	<1:40	62	0	NORTH ATHENS	0	1	0	0	0	0	0				2017-07-17
94	1:256	<1:40	46	0	NORTH ATHENS	0	0	0	0	0	0	0				2017-07-14
95	<1:64	<1:40	70	0	NORTH ATHENS	0	1	0	1	0	1	0	1	0	1	2017-07-12
96	<1:64	<1:40	64	0	NORTH ATHENS	0	0	0	0	0	0	0				2017-07-11
97	<1:64	<1:40	66	1	NORTH ATHENS	0	1	0	0	0	0	0				2017-07-11
98	<1:64	<1:40	81	0	NORTH ATHENS	0	0	0	0	0	0	0				2017-07-10
99	<1:64	<1:40	50	0	NORTH ATHENS	0	1	0	1	0	1	0	1	1	1	2017-07-10
100	<1:64	<1:40	53	0	EAST ATTICA	0	0	1	1	0	0	1	1	0	1	2017-07-10
101	<1:64	<1:40	17	1	NORTH ATHENS	0	0	1	1	0	0	1	1	0	1	2017-07-08
102	<1:64	<1:40	68	1	CENTRAL ATHENS	0	1	0	1	0	0	1	1	1	1	2017-07-07
103	<1:64	<1:40	64	0	CENTRAL ATHENS	0	1	0	1	0	0	1	1	1	1	2017-07-07
104	<1:64	<1:40	76	0	NORTH ATHENS	1	1	0	0	0	0	0				2017-07-05
105	<1:64	<1:40	64	0	NORTH ATHENS	0	1	0	1	0	0	1	1	1	1	2017-07-05
106	<1:64	<1:40	40	0	NORTH ATHENS	0	0	1	0	0	0	0				2017-07-03
107	<1:64	<1:40	76	1	CENTRAL ATHENS	0	0	0	0	0	0	0				2017-06-26
108	<1:64	<1:40	60	0	NORTH ATHENS	0	1	0	1	1	0	0	1	0	1	2017-06-15
109	<1:64	<1:40	48	0	WEST ATTICA	0	0	1	1	0	1	0	0	0	0	2017-06-15
110	<1:64	<1:40	70	0	CENTRAL ATHENS	1	0	0	0	0	0	0				2017-06-26
111	<1:64	<1:40	97	1	CENTRAL ATHENS	1	0	0	1	1	0	0	1	1	1	2017-06-13
112	<1:64	<1:40	65	0	NORTH ATHENS	0	1	0	1	1	0	0	1	1	1	2017-06-13
113	<1:64	<1:40	89	0	NORTH ATHENS	0	0	1	1	1	0	0	1	1	1	2017-06-13
114	1:128	<1:40	11	1	NORTH ATHENS	0	0	0	0	0	0	0				2017-06-12
115	<1:64	<1:40	78	0	NORTH ATHENS	0	0	0	0	0	0	0				2017-06-10
116	<1:64	<1:40	69	1	SOUTH ATHENS	0	1	0	1	1	0	0	1	1	1	2017-06-10
117	1:64	<1:40	65	0	NORTH ATHENS	0	0	0	0	0	0	0				2017-06-08
118	<1:64	<1:40	46	1	NORTH ATHENS	0	1	0	1	0	1	0	1	0	1	2017-06-07
119	<1:64	<1:40	61	1	NORTH ATHENS	0	1	0	1	0	0	1	1	1	1	2017-06-07
120	<1:64	<1:40	57	1	NORTH ATHENS	0	0	1	1	0	1	0	1	0	1	2018-01-04
121	<1:64	<1:40	28	0	CENTRAL ATHENS	0	0	1	1	1	0	0	1	0	1	2017-06-06
122	<1:64	<1:40	68	0	CENTRAL ATHENS	0		0	1	1	0	0	0	1	0	2017-10-09
123	<1:64	<1:40	73	1	CENTRAL ATHENS	0		0	1	0	0	1	0	1	0	2018-01-30
124	1:256	<1:40	66	1	CENTRAL ATHENS	0	0	1	1	1	0	0	0	1	0	2017-12-20
125	<1:64	1:40	24	0	CENTRAL ATHENS	0	0	1	0	0	0	0				2017-10-13
126	<1:64	<1:40	34	1	CENTRAL ATHENS	0		0	0	0	0	0				2017-10-02
127	<1:64	<1:40	71	0	CENTRAL ATHENS	0	0	1	1	0	0	1	0	1	0	2018-01-30
128	<1:64	<1:40	54	0	CENTRAL ATHENS	0	1	0	1	0	0	1	0	1	0	2017-11-15
129	<1:64	<1:40	64	1	CENTRAL ATHENS	0	0	0	0	0	0	0				2017-12-06
130	<1:64	<1:40		0	CENTRAL ATHENS	0	0	0	1	1	0	0	0	0	0	2017-10-25
131	<1:64	<1:40	67	1	CENTRAL ATHENS	0		0	1	0	1	0	0	1	0	2018-02-12
132	<1:64	<1:40	52	1	CENTRAL ATHENS	0	0	0	0	0	0	0				2017-12-04
133	<1:64	<1:40	30	0	NORTH ATHENS	0	1	0	0	0	0	0				2018-02-27
134	<1:64	<1:40	34	0	NORTH ATHENS	0	0	1	0	0	0	0				2018-02-22
135	<1:64	<1:40	27	0	CENTRAL ATHENS	0	0	0	1	1	0	0	0	1	0	2018-02-24
136	<1:64	<1:40	57	1	NORTH ATHENS	0	1	0	1	1	0	0	0	1	0	2018-02-23
137	<1:64	<1:40	67	0	NORTH ATHENS	0	0	0	0	0	0	0				2018-02-21
138	1:64	<1:40	61	0	NORTH ATHENS	0	1	0	0	0	0	0				2018-02-21
139	<1:64	<1:40	61	1	NORTH ATHENS	0	1	0	0	0	0	0				2018-02-21
140	<1:64	<1:40	27	1	NORTH ATHENS	0	1	0	0	0	0	0				2018-02-21
141	<1:64	<1:40	49	1	NORTH ATHENS	0	0	1	0	0	0	0				2018-02-17
142	<1:64	<1:40	56	0	CENTRAL ATHENS	0	1	0	0	0	0	0				2018-02-17
143	<1:64	<1:40	80	1	NORTH ATHENS	0	1	0	0	0	0	0				2018-02-16
144	<1:64	<1:40	81	0	NORTH ATHENS	0	1	0	0	0	0	0				2018-02-15
145	<1:64	<1:40	81	0	CENTRAL ATHENS	0	1	0	1	0	1	0	1	1	1	2018-02-06
146	<1:64	<1:40	51	0	EAST ATTICA	0	0	1	1	0	1	0	0	1	0	2018-02-05
147	<1:64	<1:40	66	1	NORTH ATHENS	0	1	0	1	1	0	0	0	1	0	2018-01-29
148	<1:64	<1:40	61	0	EAST ATTICA	0	1	0	0	0	0	0				2018-01-24
149	<1:64	<1:40	72	0	NORTH ATHENS	0	1	0	0	0	0	0				2018-01-04
150	<1:64	<1:40	40	0	NORTH ATHENS	0	0	1	0	0	0	0				2018-01-04
151	<1:64	<1:40	53	0	NORTH ATHENS	0	0	1	1	1	0	0	0	1	0	2017-12-13
152	<1:64	<1:40	61	1	CENTRAL ATHENS	0	1	0	1	0	0	1	0	0	0	2018-03-21
154	<1:64	<1:40	20	0	CENTRAL ATHENS	0	0	0	0	0	0	0				2018-03-12
155	<1:64	<1:40	11	1	CENTRAL ATHENS	0	0	1	1	1	0	0	0	1	0	2018-03-08
156	<1:64	<1:40	50	1	CENTRAL ATHENS	0	1	0	1	0	0	1	0	1	0	2018-03-02
157	<1:64	<1:40	72	0	CENTRAL ATHENS	0	0	0	0	0	0	0				2018-02-28
158	<1:64	<1:40	58	0	CENTRAL ATHENS	0	0	0	1	0	0	1	0	1	0	2018-02-27
159	<1:64	<1:40	52	0	CENTRAL ATHENS	0	0	1	1	0	1	0	0	1	0	2018-02-27
160	<1:64	<1:40	57	0	CENTRAL ATHENS	0	0	0	0	0	0	0				2018-02-13
161	<1:64	<1:40	72	0	CENTRAL ATHENS	0	0	1	1	0	0	1				2018-01-31
162	<1:64	<1:40	35	0	CENTRAL ATHENS	0	0	0	1	0	0	1	0	1	0	2018-02-06
163	1:128	<1:40	12	0	CENTRAL ATHENS	0	1	1	1	0	0	1	1	1	1	2018-01-29
165	<1:64	<1:40	9	0	CENTRAL ATHENS	0		0	0	0	0	0				2018-03-28
166	1:256	<1:40	41	0	PIREAUS	0	1	0	1	0	1	0	1	1	1	2018-03-14
167	<1:64	<1:40	50	1	PIREAUS	0	0	1	1	0	0	1	1	0	1	2018-02-12
168	<1:64	<1:40	40	0	PIREAUS	0	0	1	0	0	0	0				2018-03-12
169	<1:64	<1:40	52	1	PIREAUS		0	0	0	0	0	0				2018-03-22
170	<1:64	<1:40	45	0	CENTRAL ATHENS	0	1	0	1	1	0	0	1	1	1	2018-06-16
171	1:128	<1:40	66	1	CENTRAL ATHENS	0		0	0	0	0	0				2018-02-21
172	<1:64	<1:40	82	0	CENTRAL ATHENS	0		0	1	1	0	0	0	1	0	2018-02-12
173	<1:64	<1:40	22	0	CENTRAL ATHENS	0		0	1	0	0	1	1	0	1	2018-03-09
174	<1:64	<1:40	63	1	CENTRAL ATHENS	0	1	1	0	0	0	0				2018-03-19
175	<1:64	<1:40	38	1	CENTRAL ATHENS	0	0	0	1	0	1	0	0	1	0	2018-03-13
176	<1:64	<1:40	45	0	CENTRAL ATHENS		0	0	1	1	0	0	1	0	1	2018-03-16
177	1:256	<1:40	54	0	PIREAUS	0	0	1	0	0	0	0		0		2018-04-03
178	<1:64	<1:40	38	1	PIREAUS	0	0	1	1	0	0	1	0	1	0	2018-04-04
179	<1:64	<1:40	48	0	CENTRAL ATHENS	0	1	0	1	0	0	1		0		2018-04-30
180	<1:64	<1:40	46	0	PIREAUS	0	1	0	1	0	0	1	0	0	0	2018-04-18
181	1:256	<1:40	19	1	CENTRAL ATHENS	1	1	0	1	1	0	0	0	1	0	2018-03-28
182	<1:64	<1:40	24	0	CENTRAL ATHENS	0	1	0	1	0	0	1	0	1	0	2018-05-04
183	<1:64	<1:40	49	0	CENTRAL ATHENS	0	0	0	1	0	1	0	0	1	0	2018-05-24
184	<1:64	<1:40	56	0	CENTRAL ATHENS	0	1	0	1	0	1	0	1		1	2019-01-14
185	<1:64	<1:40	27	0	CENTRAL ATHENS	0	0	1	1	1	0	0	1	0	1	2019-01-14
189	1:256	<1:40	40	0	CENTRAL ATHENS	1	0	0	1	0	0	1	1	1	1	2018-11-01
191	1:512	<1:40	65	1	CENTRAL ATHENS	0	1	0	1	0	1	0	0	1	0	2018-10-18
192	<1:64	<1:40	47	1	CENTRAL ATHENS	0	1	0	1	0	0	1	1	0	1	2018-10-05
193	<1:64	<1:40	42	1	CENTRAL ATHENS	0	0	1	1	0	0	1	0	1	0	2018-10-05
196	1:64	<1:40	49	0	CENTRAL ATHENS	0	0		0	0	0	0				2018-09-28
197	<1:64	<1:40	59	1	CENTRAL ATHENS	0	1	0	1	0	0	1	1	0	1	2018-09-28
198	<1:64	<1:40	75	1	SOUTH ATHENS	0	1	0	1	0	0	1	0	1	0	2018-09-12
199	<1:64	<1:40	13	1	CENTRAL ATHENS	0	0	1	1	0	1	0	1	1	1	2018-09-08
200	<1:64	<1:40	62	0	CENTRAL ATHENS	0	0	0	0	0	0	0				2018-08-31
203	<1:64	<1:40	54	1	CENTRAL ATHENS	0	1	0	0	0	0	0				2018-06-16
204	<1:64	<1:40	50	1	CENTRAL ATHENS	0	1	0	1	0	0	1	0	1	0	2018-07-02
205	<1:64	<1:40	49	1	EAST ATTICA	1	1	0	1	1	0	0	0	1	0	2018-03-28
206	<1:64	<1:40	26	0	CENTRAL ATHENS	0	0	0	1	1	0	0	0	1	0	2018-04-24
207	<1:64	<1:40	39	0	CENTRAL ATHENS	0	0	0	1	0	0	1	0	0	0	2018-04-16
208	<1:64	<1:40	43	1	CENTRAL ATHENS	0	1	0	1	0	0	1	0	0	0	2018-04-16
209	<1:64	<1:40	83	0	CENTRAL ATHENS	0	1	0	1	1	0	0	0	0	0	2018-04-02
210	<1:64	<1:40	59	0	SOUTH ATHENS	0	0	0	1	1	0	0	0	0	0	2018-05-05
211	<1:64	<1:40	59	0	CENTRAL ATHENS	0	0	0	0	0	0	0				2018-05-16
212	1:256	<1:40	18	1	CENTRAL ATHENS	0	0	0	0	0	0	0				2018-05-28
213	<1:64	<1:40	46	0	SOUTH ATHENS	1	0	1	0	0	0	0				2018-05-23

## Sheet: Φύλλο2
1=YES
0=NO
